# Supplementary material for: From Gut Commensal to Opportunistic Pathogen: A Narrative Review of Butyricimonas Infections in Humans
Source: Antibiotics (Basel). 2026 Mar 14;15(3):297. doi: 10.3390/antibiotics15030297 (PMC13024695; doi:10.3390/antibiotics15030297)
Supplement: Supplementary file 1 [file antibiotics-15-00297-s001.zip]

Archive with 1 entries (1 files):
- antibiotics-4144915-supplementary.pdf
